# Supplementary material for: Combined Use of Presepsin and (1,3)-β-D-glucan as Biomarkers for Diagnosing Candida Sepsis and Monitoring the Effectiveness of Treatment in Critically Ill Patients
Source: J Fungi (Basel). 2022 Mar 17;8(3):308. doi: 10.3390/jof8030308 (PMC8954802; doi:10.3390/jof8030308)
Supplement: Supplementary file 1 [file jof-08-00308-s001.zip]

Archive with 1 entries (1 files):
- jof-1590979-supplementary.pdf
